# Supplementary material for: 28 days of creatine nitrate supplementation is apparently safe in healthy individuals
Source: J Int Soc Sports Nutr. 2014 Dec 20;11:60. doi: 10.1186/s12970-014-0060-9 (PMC4293808; doi:10.1186/s12970-014-0060-9)
Supplement: Additional file 1: Table S1. — Pooled data from Lab 1 and Lab 2. All data are presented as mean ± standard deviation. * denotes significantly different from CRL, a denotes significantly different from pre value, and b denotes significantly different from G1. [file 12970_2014_60_MOESM1_ESM.xlsx]

## Sheet: Sheet1
Variable	Treatment	PRE	POST	Delta	Reference Interval
WBC (x10E3/uL)	CRL	5.52 ± 1.00	5.44 ± 1.06	-0.08 ± 0.74	3.4 - 10.8
	G1	6.33 ± 1.68	6.61 ± 1.53	0.28 ± 1.34
	G2	6.04 ± 1.32	5.74 ± 1.24	-0.31 ± 0.89
RBC (x10E6/uL)	CRL	5.00 ± 0.37	4.99 ± 0.43	-0.01 ± 0.14	4.14 - 5.80
	G1	4.75 ± 0.42	4.77 ± 0.40	0.02 ± 0.23
	G2	4.88 ± 0.33	4.91 ± 0.39	0.03 ± 0.25
Hemoglobin (g/dL)	CRL	15.33 ± 1.39	15.28 ± 1.47	-0.05 ± 0.43	12.6 - 17.7
	G1	14.54 ± 1.62	14.51 ± 1.35	-0.03 ± 0.57
	G2	14.52 ± 1.35	14.60 ± 1.34	0.09 ± 0.79
Hematocrit (%)	CRL	45.29 ± 3.61	44.92 ± 3.67	-0.37 ± 0.95	37.5 - 51.0
	G1	43.39 ± 4.08	42.96 ± 3.68	-0.44 ± 1.60
	G2	43.32 ± 3.41	43.18 ± 3.74	-0.15 ± 2.23
MCV (fL)	CRL	90.60 ± 3.23	90.25 ± 3.95	-0.35 ± 2.21	79 - 97
	G1	91.56 ± 3.93	90.17 ± 4.59	-1.39 ± 1.58
	G2	88.85 ± 4.56	88.05 ± 4.66	-0.80 ± 1.64
MCH (pg)	CRL	30.23 ± 2.33	30.64 ± 1.66	0.42 ± 2.02	26.6 - 33.0
	G1	30.61 ± 1.78	30.48 ± 2.05	-0.13 ± 0.49
	G2	29.75 ± 1.73	29.73 ± 1.58	-0.02 ± 0.57
MCHC (g/dL)	CRL	33.82 ± 1.00	33.98 ± 0.95	0.16 ± 0.72	31.5 - 35.7
	G1	33.46 ± 0.94	33.77 ± 0.89	0.31 ± 0.69
	G2	33.48 ± 0.93	33.81 ± 0.61	0.34 ± 0.87
RDW (%)	CRL	13.56 ± 0.97	13.61 ± 1.00	0.06 ± 0.56	12.3 - 15.4
	G1	13.18 ± 0.45	13.67 ± 1.10	0.49 ± 0.89
	G2	13.38 ± 0.47	13.48 ± 0.56	0.10 ± 0.29
Platelets (x10E3/uL)	CRL	268.00 ± 49.93	258.90 ± 42.92	-9.10 ± 27.15	155 - 379
	G1	252.89 ± 60.76	254.67 ± 61.54	1.78 ± 20.03
	G2	249.80 ± 46.64	238.15 ± 42.19	-11.65 ± 31.64
Neutrophils (%)	CRL	54.45 ± 8.67	52.50 ± 9.01	-1.95 ± 5.91	40 - 74
	G1	53.89 ± 5.86	54.39 ± 8.62	0.50 ± 7.09
	G2	47.8 ± 6.92	49.95 ± 7.14	2.15 ± 3.92
Lymphs (%)	CRL	33.20 ± 7.22	35.1 ± 7.57	1.90 ± 5.01	14 - 46
	G1	33.72 ± 4.47	32.17 ± 5.35	-1.56 ± 5.59
	G2	39.75 ± 6.30	37.35 ± 6.05	-2.40 ± 3.03
Monocytes (%)	CRL	9.15 ± 1.90	9.00 ± 1.72	-0.15 ± 1.73	4 - 12
	G1	9.33 ± 2.72	9.83 ± 3.37	0.50 ± 1.42
	G2	9.35 ± 1.73	9.85 ± 2.11	0.50 ± 1.61
Eos (%)	CRL	2.75 ± 1.71	2.95 ± 1.82	0.20 ± 0.95	0 - 5
	G1	2.56 ± 1.82	3.11 ± 3.01	0.56 ± 1.54
	G2	2.40 ± 1.19	2.30 ± 1.26	-0.10 ± 0.85
Basos (%)	CRL	0.35 ± 0.75	0.45 ± 0.60	0.10 ± 0.64	0 - 3
	G1	0.50 ± 0.51	0.50 ± 0.71	0.00 ± 0.49
	G2	0.70 ± 0.47	0.55 ± 0.51	-0.15 ± 0.49
Neutrophils (Absolute) (x10E3/uL)	CRL	3.03 ± 0.85	2.90 ± 0.82	-0.14 ± 0.62	1.4 - 7.0
	G1	3.47 ± 1.12	3.68 ± 1.30	0.21 ± 1.17
	G2	2.93 ± 0.92	2.92 ± 0.99	-0.01 ± 0.61
Lymphs (Absolute) (x10E3/uL)	CRL	1.82 ± 0.44	1.90 ± 0.48	0.08 ± 0.23	0.7 - 3.1
	G1	2.08 ± 0.42	2.09 ± 0.40*	0.01 ± 0.20
	G2	2.38 ± 0.56	2.12 ± 0.43*a	-0.26 ± 0.28
Monocytes (Absolute) (x10E3/uL)	CRL	0.52 ± 0.11	0.49 ± 0.11	-0.04 ± 0.08	0.1 - 0.9
	G1	0.60 ± 0.26	0.63 ± 0.25*	0.03 ± 0.15
	G2	0.55 ± 0.14	0.56 ± 0.11b	0.01 ± 0.13
Eos (Absolute) (x10E3/uL)	CRL	0.15 ± 0.09	0.17 ± 0.09	0.02 ± 0.07	0.0 - 0.4
	G1	0.18 ± 0.12	0.19 ± 0.20	0.02 ± 0.10
	G2	0.15 ± 0.07	0.14 ± 0.07	-0.01 ± 0.05
Baso (Absolute) (x10E3/uL)	CRL	0.02 ± 0.05	0.01 ± 0.03	-0.01 ± 0.04	0.0 - 0.2
	G1	0.02 ± 0.04	0.02 ± 0.04	-0.01 ± 0.02
	G2	0.02 ± 0.04	0.01 ± 0.03	-0.01 ± 0.04
Serum Glucose (mg/dL)	CRL	81.50 ± 6.13	80.30 ± 10.54	-1.20 ± 10.24	65 - 99
	G1	82.61 ± 9.26	83.78 ± 8.31	1.17 ± 6.01
	G2	84.05 ± 6.98	85.95 ± 5.60	1.90 ± 5.32
BUN (mg/dL)	CRL	17.40 ± 5.03	16.85 ± 5.01	-0.55 ± 2.06	6 - 20
	G1	16.06 ± 4.25	16.83 ± 4.68	0.78 ± 2.86
	G2	17.05 ± 3.03	17.80 ± 4.99	0.75 ± 4.29
Serum Creatinine (mg/dL)	CRL	0.98 ± 0.15	0.99 ± 0.16	0.01 ± 0.09	0.76 - 1.27
	G1	0.97 ± 0.16	0.92 ± 0.15	-0.05 ± 0.06
	G2	1.03 ± 0.20	1.03 ± 0.23	0.00 ± 0.11
eGFR If NonAfricn Am (mL/min/1.73)	CRL	93.11 ± 14.79	93.00 ± 16.62	-0.11 ± 10.37	>59
	G1	96.89 ± 11.13	101.83 ± 13.95	4.94 ± 9.01
	G2	97.06 ± 20.81	97.29 ± 23.82	0.24 ± 9.86
eGFR If Africn Am (mL/min/1.73)	CRL	107.50 ± 17.34	107.39 ± 19.22	-0.11 ± 11.95	>59
	G1	111.72 ± 12.80	117.78 ± 16.05	6.06 ± 10.55
	G2	112.00 ± 24.13	112.29 ± 27.16	0.29 ± 11.39
BUN/Creatinine Ratio	CRL	17.95 ± 5.11	17.25 ± 5.18	-0.70 ± 2.41	8 - 19
	G1	16.72 ± 4.08	18.28 ± 4.18	1.56 ± 2.83
	G2	16.85 ± 3.15	17.80 ± 6.18	0.95 ± 5.30
Serum Sodium (mmol/L)	CRL	137.40 ± 2.80	136.65 ± 2.11	-0.75 ± 3.01	134 - 144
	G1	137.22 ± 1.70	137.78 ± 2.07	0.56 ± 1.82
	G2	138.40 ± 2.23	137.25 ± 2.02	-1.15 ± 2.41
Serum Potassium (mmol/L)	CRL	4.10 ± 0.28	4.09 ± 0.24	-0.02 ± 0.33	3.5 - 5.2
	G1	3.99 ± 0.28	3.94 ± 0.26	-0.05 ± 0.29
	G2	3.97 ± 0.29	4.05 ± 0.16	0.08 ± 0.38
Serum Chloride (mmol/L)	CRL	102.70 ± 2.45	102.20 ± 1.77	-0.50 ± 2.50	97 - 108
	G1	100.89 ± 2.27	101.56 ± 1.54	0.67 ± 2.25
	G2	101.85 ± 1.35	101.70 ± 1.69	-0.15 ± 2.13
Carbon Dioxide (mmol/L)	CRL	22.15 ± 1.90	20.85 ± 1.57	-1.30 ± 1.72	19 - 28
	G1	22.11 ± 3.03	21.56 ± 1.98	-0.56 ± 2.66
	G2	21.70 ± 2.79	21.45 ± 1.57	-0.25 ± 1.86
Serum Calcium (mg/dL)	CRL	9.19 ± 0.27	9.23 ± 0.35	0.03 ± 0.30	8.7 - 10.2
	G1	9.43 ± 0.37	9.53 ± 0.32	0.10 ± 0.21
	G2	9.51 ± 0.33	9.38 ± 0.33	-0.13 ± 0.33
Serum Protein (g/dL)	CRL	6.90 ± 0.40	6.85 ± 0.39	-0.05 ± 0.27	6.0 - 8.5
	G1	7.02 ± 0.32	7.00 ± 0.34	-0.02 ± 0.26
	G2	7.00 ± 0.30	6.87 ± 0.34	-0.13 ± 0.31
Serum Albumin (g/dL)	CRL	4.41 ± 0.22	4.40 ± 0.33	-0.01 ± 0.26	3.5 - 5.5
	G1	4.52 ± 0.31	4.53 ± 0.24	0.02 ± 0.20
	G2	4.46 ± 0.25	4.42 ± 0.27	-0.05 ± 0.24
Globulin (g/dL)	CRL	2.49 ± 0.40	2.45 ± 0.37	-0.04 ± 0.25	1.5 - 4.5
	G1	2.50 ± 0.17	2.47 ± 0.21	-0.03 ± 0.12
	G2	2.54 ± 0.29	2.45 ± 0.27	-0.09 ± 0.24
Albumin:Globulin Ratio	CRL	1.82 ± 0.34	1.85 ± 0.34	0.04 ± 0.28	1.1 - 2.5
	G1	1.82 ± 0.19	1.86 ± 0.18	0.04 ± 0.11
	G2	1.79 ± 0.24	1.83 ± 0.25	0.04 ± 0.20
Bilirubin (mg/dl)	CRL	0.72 ± 0.79	0.56 ± 0.20	-0.16 ± 0.81	0.0 - 1.2
	G1	0.59 ± 0.36	0.55 ± 0.22	-0.04 ± 0.29
	G2	0.61 ± 0.25	0.54 ± 0.16	-0.07 ± 0.23
Alkaline Phosphatase (IU/L)	CRL	62.30 ± 21.13	63.45 ± 22.10	1.15 ± 4.70	39 - 117
	G1	67.44 ± 17.01	66.72 ± 19.20	-0.72 ± 4.52
	G2	74.70 ± 19.95	65.05 ± 21.57	-9.65 ± 23.79
AST (IU/L)	CRL	26.70 ± 9.55	26.45 ± 8.36	-0.25 ± 4.90	0 - 40
	G1	28.67 ± 8.53	25.11 ± 7.19	-3.56 ± 4.80
	G2	25.25 ± 5.57	23.25 ± 6.14	-2.00 ± 3.37
ALT (IU/L)	CRL	24.35 ± 9.38	23.15 ± 7.55	-1.20 ± 6.00	0 - 44
	G1	25.22 ± 10.14	20.67 ± 9.05	-4.56 ± 3.91
	G2	19.60 ± 4.44	17.10 ± 4.10	-2.50 ± 4.51
