# Supplementary material for: 28 days of creatine nitrate supplementation is apparently safe in healthy individuals
Source: J Int Soc Sports Nutr. 2014 Dec 20;11:60. doi: 10.1186/s12970-014-0060-9 (PMC4293808; doi:10.1186/s12970-014-0060-9)
Supplement: Additional file 2: Table S2. — Data comparison between Lab 1 and Lab 2 for the 1 serving treatment. All data are presented as mean ± standard deviation. * denotes significantly different from CRL, a denotes significantly different from pre value, and b denotes significantly different from Lab 1. [file 12970_2014_60_MOESM2_ESM.xlsx]

## Sheet: Sheet1
Variable	Treatment	PRE	POST	Delta	Reference Interval
WBC (x10E3/uL)	CRL	5.52 ± 1.00	5.44 ± 1.06	-0.08 ± 0.74	3.4 - 10.8
	Lab 1	5.30 ± 1.43	5.81 ± 1.21	0.51 ± 1.08
	Lab 2	7.63 ± 0.90	7.61 ± 1.33	-0.01 ± 1.65
RBC (x10E6/uL)	CRL	5.00 ± 0.37	4.99 ± 0.43	-0.01 ± 0.14	4.14 - 5.80
	Lab 1	4.89 ± 0.41	4.83 ± 0.40	-0.06 ± 0.13
	Lab 2	4.57 ± 0.38	4.69 ± 0.41	0.12 ± 0.29
Hemoglobin (g/dL)	CRL	15.33 ± 1.39	15.28 ± 1.47	-0.05 ± 0.43	12.6 - 17.7
	Lab 1	15.47 ± 1.22	15.24 ± 1.15	-0.23 ± 0.47
	Lab 2	13.38 ± 1.30	13.60 ± 1.03	0.22 ± 0.61
Hematocrit (%)	CRL	45.29 ± 3.61	44.92 ± 3.67	-0.37 ± 0.95	37.5 - 51.0
	Lab 1	45.56 ± 3.33	44.68 ± 3.53	-0.88 ± 1.33
	Lab 2	40.69 ± 3.32	40.80 ± 2.69	0.11 ± 1.84
MCV (fL)	CRL	90.60 ± 3.23	90.25 ± 3.95	-0.35 ± 2.21	79 - 97
	Lab 1	93.40 ± 3.17	92.60 ± 2.46	-0.80 ± 1.32
	Lab 2	89.25 ± 3.69	87.13 ± 4.94	-2.13 ± 1.64
MCH (pg)	CRL	30.23 ± 2.33	30.64 ± 1.66	0.41 ± 2.02	26.6 - 33.0
	Lab 1	31.67 ± 0.79	31.60 ± 1.07	-0.07 ± 0.49
	Lab 2	29.28 ± 1.80	29.08 ± 2.17	-0.20 ± 0.50
MCHC (g/dL)	CRL	33.82 ± 1.00	33.98 ± 0.95	0.16 ± 0.72	31.5 - 35.7
	Lab 1	33.95 ± 0.69	34.12 ± 0.70	0.17 ± 0.83
	Lab 2	32.84 ± 0.86	33.33 ± 0.94	0.49 ± 0.44
RDW (%)	CRL	13.56 ± 0.97	13.61 ± 1.00	0.05 ± 0.56	12.3 - 15.4
	Lab 1	13.16 ± 0.43	13.34 ± 0.46	0.18 ± 0.27
	Lab 2	13.50 ± 0.50	14.09 ± 1.52ab	0.89 ± 1.23
Platelets (x10E3/uL)	CRL	268.00 ± 49.93	258.90 ± 42.92	-9.10 ± 27.15	155 - 379
	Lab 1	225.50 ± 31.01	220.00 ± 22.24*	-5.50 ± 17.48
	Lab 2	287.13 ± 72.92	298.00 ± 68.55*b	10.88 ± 20.27
Neutrophils (%)	CRL	54.45 ± 8.67	52.50 ± 9.01	-1.95 ± 5.91	40 - 74
	Lab 1	52.50 ± 5.32	55.60 ± 6.47	3.10 ± 6.19
	Lab 2	55.63 ± 6.39	52.88 ± 11.04	-2.75 ± 7.15
Lymphs (%)	CRL	33.20 ± 7.22	35.10 ± 7.57	1.90 ± 5.01	14 - 46
	Lab 1	35.80 ± 4.08	32.30 ± 3.80	-3.50 ± 5.38
	Lab 2	31.13 ± 3.64	32.00 ± 7.13	0.88 ± 5.14
Monocytes (%)	CRL	9.15 ± 1.90	9.00 ± 1.72	-0.15 ± 1.73	4 - 12
	Lab 1	8.70 ± 2.58	8.60 ± 2.91	-0.10 ± 1.29
	Lab 2	10.13 ± 2.85	11.38 ± 3.42	1.25 ± 1.28
Eos (%)	CRL	2.75 ± 1.71	2.95 ± 1.82	0.20 ± 0.95	0 - 5
	Lab 1	2.40 ± 1.43	3.00 ± 2.58	0.60 ± 1.26
	Lab 2	2.75 ± 2.31	3.25 ± 3.65	0.50 ± 1.93
Basos (%)	CRL	0.35 ± 0.75	0.45 ± 0.60	0.10 ± 0.64	0 - 3
	Lab 1	0.60 ± 0.52	0.50 ± 0.53	-0.10 ± 0.32
	Lab 2	0.38 ± 0.52	0.50 ± 0.93	0.13 ± 0.64
Neutrophils (Absolute) (x10E3/uL)	CRL	3.03 ± 0.85	2.90 ± 0.82	-0.14 ± 0.62	1.4 - 7.0
	Lab 1	2.85 ± 0.97	3.30 ± 1.03	0.45 ± 0.99
	Lab 2	4.24 ± 0.80	4.15 ± 1.52	-0.09 ± 1.37
Lymphs (Absolute) (x10E3/uL)	CRL	1.82 ± 0.44	1.90 ± 0.48	0.08 ± 0.23	0.7 - 3.1
	Lab 1	1.86 ± 0.39	1.87 ± 0.32	0.01 ± 0.15
	Lab 2	2.35 ± 0.29	2.36 ± 0.33	0.01 ± 0.26
Monocytes (Absolute) (x10E3/uL)	CRL	0.52 ± 0.11	0.49 ± 0.11	-0.04 ± 0.08	0.1 - 0.9
	Lab 1	0.43 ± 0.12	0.47 ± 0.13	0.04 ± 0.12
	Lab 2	0.81 ± 0.24	0.84 ± 0.20*b	0.03 ± 0.18
Eos (Absolute) (x10E3/uL)	CRL	0.15 ± 0.09	0.17 ± 0.09	0.02 ± 0.07	0.0 - 0.4
	Lab 1	0.14 ± 0.11	0.16 ± 0.16	0.02 ± 0.06
	Lab 2	0.23 ± 0.13	0.24 ± 0.23	0.01 ± 0.14
Baso (Absolute) (x10E3/uL)	CRL	0.02 ± 0.05	0.01 ± 0.03	-0.01 ± 0.04	0.0 - 0.2
	Lab 1	0.02 ± 0.04	0.01 ± 0.03	-0.01 ± 0.03
	Lab 2	0.03 ± 0.05	0.03 ± 0.05	0.00 ± 0.00
Serum Glucose (mg/dL)	CRL	81.50 ± 6.13	80.30 ± 10.54	-1.20 ± 10.24	65 - 99
	Lab 1	82.20 ± 9.76	81.60 ± 9.12	-0.60 ± 6.50
	Lab 2	83.13 ± 9.23	86.50 ± 6.74	3.38 ± 4.84
BUN (mg/dL)	CRL	17.40 ± 5.03	16.85 ± 5.01	-0.55 ± 2.06	6 - 20
	Lab 1	17.40 ± 4.81	17.30 ± 5.48	-0.10 ± 3.18
	Lab 2	14.38 ± 2.88	16.25 ± 3.73	1.88 ± 2.10
Serum Creatinine (mg/dL)	CRL	0.98 ± 0.15	0.99 ± 0.16	0.01 ± 0.09	0.76 - 1.27
	Lab 1	0.97 ± 0.14	0.94 ± 0.13	-0.04 ± 0.07
	Lab 2	0.97 ± 0.19	0.89 ± 0.18*	-0.08 ± 0.04
eGFR If NonAfricn Am (mL/min/1.73)	CRL	93.11 ± 14.79	93.00 ± 16.62	-0.11 ± 10.37	>59
	Lab 1	97.30 ± 12.84	101.10 ± 15.05	3.80 ± 7.76
	Lab 2	96.38 ± 9.41	102.75 ± 13.40	6.38 ± 10.76
eGFR If Africn Am (mL/min/1.73)	CRL	107.50 ± 17.34	107.39 ± 19.22	-0.11 ± 11.95	>59
	Lab 1	112.10 ± 14.75	117.00 ± 17.41	4.90 ± 9.18
	Lab 2	111.25 ± 10.85	118.75 ± 15.29	7.50 ± 12.56
BUN/Creatinine Ratio	CRL	17.95 ± 5.11	17.25 ± 5.18	-0.70 ± 2.41	8 - 19
	Lab 1	18.00 ± 4.40	18.40 ± 5.34	0.40 ± 2.72
	Lab 2	15.13 ± 3.23	18.13 ± 2.42a	3.00 ± 2.39
Serum Sodium (mmol/L)	CRL	137.40 ± 2.80	136.65 ± 2.11	-0.75 ± 3.01	134 - 144
	Lab 1	136.40 ± 1.43	136.90 ± 1.91	0.50 ± 2.17
	Lab 2	138.25 ± 1.49	138.88 ± 1.81*	0.63 ± 1.41
Serum Potassium (mmol/L)	CRL	4.10 ± 0.28	4.09 ± 0.24	-0.02 ± 0.33	3.5 - 5.2
	Lab 1	4.06 ± 0.29	4.03 ± 0.22	-0.03 ± 0.34
	Lab 2	3.91 ± 0.26	3.84 ± 0.28	-0.08 ± 0.23
Serum Chloride (mmol/L)	CRL	102.70 ± 2.45	102.20 ± 1.77	-0.50 ± 2.50	97 - 108
	Lab 1	100.60 ± 2.76	102.10 ± 1.37	1.50 ± 2.51
	Lab 2	101.25 ± 1.58	100.88 ± 1.55	-0.38 ± 1.41
Carbon Dioxide (mmol/L)	CRL	22.15 ± 1.90	20.85 ± 1.57	-1.30 ± 1.72	19 - 28
	Lab 1	21.70 ± 2.87	20.80 ± 2.10	-0.90 ± 3.00
	Lab 2	22.63 ± 3.34	22.50 ± 1.41	-0.13 ± 2.30
Serum Calcium (mg/dL)	CRL	9.19 ± 0.27	9.23 ± 0.35	0.03 ± 0.30	8.7 - 10.2
	Lab 1	9.31 ± 0.39	9.42 ± 0.35	0.11 ± 0.18
	Lab 2	9.58 ± 0.31	9.66 ± 0.25	0.09 ± 0.26
Serum Protein (g/dL)	CRL	6.90 ± 0.40	6.85 ± 0.39	-0.05 ± 0.27	6.0 - 8.5
	Lab 1	7.12 ± 0.33	6.94 ± 0.40	-0.18 ± 0.20
	Lab 2	6.89 ± 0.29	7.08 ± 0.24*	0.19 ± 0.17
Serum Albumin (g/dL)	CRL	4.41 ± 0.22	4.40 ± 0.33	-0.01 ± 0.26	3.5 - 5.5
	Lab 1	4.58 ± 0.30	4.49 ± 0.23	-0.09 ± 0.17
	Lab 2	4.44 ± 0.31	4.59 ± 0.25	0.15 ± 0.16
Globulin (g/dL)	CRL	2.49 ± 0.40	2.45 ± 0.37	-0.04 ± 0.25	1.5 - 4.5
	Lab 1	2.54 ± 0.20	2.45 ± 0.28	-0.09 ± 0.12
	Lab 2	2.45 ± .0.14	2.49 ± 0.10	0.04 ± 0.09
Albumin:Globulin Ratio	CRL	1.82 ± 0.34	1.85 ± 0.34	0.04 ± 0.28	1.1 - 2.5
	Lab 1	1.81 ± 0.20	1.87 ± 0.22	0.06 ± 0.12
	Lab 2	1.83 ± 0.18	1.85 ± 0.14	0.03 ± 0.12
Bilirubin (mg/dl)	CRL	0.72 ± 0.79	0.56 ± 0.20	-0.16 ± 0.81	0.0 - 1.2
	Lab 1	0.61 ± 0.26	0.62 ± 0.25	0.01 ± 0.18
	Lab 2	0.58 ± 0.48	0.46 ± 0.15	-0.11 ± 0.39
Alkaline Phosphatase (IU/L)	CRL	62.30 ± 21.13	63.45 ± 22.10	1.15 ± 4.70	39 - 117
	Lab 1	63.90 ± 17.91	62.80 ± 19.56	1.10 ± 5.26
	Lab 2	71.88 ± 15.82	71.63 ± 18.82	-0.25 ± 3.69
AST (IU/L)	CRL	26.70 ± 9.55	26.45 ± 8.36	-0.25 ± 4.90	0 - 40
	Lab 1	30.50 ± 9.98	27.50 ± 8.06	-3.00 ± 5.81
	Lab 2	26.38 ± 6.14	22.13 ± 4.88	-4.25 ± 3.41
ALT (IU/L)	CRL	24.35 ± 9.38	23.15 ± 7.55	-1.20 ± 6.00	0 - 44
	Lab 1	27.60 ± 13.34	23.60 ± 11.23	4.00 ± 4.40
	Lab 2	22.25 ± 1.58	17.00 ± 3.02*b	-5.25 ± 3.37
