# Supplementary material for: 28 days of creatine nitrate supplementation is apparently safe in healthy individuals
Source: J Int Soc Sports Nutr. 2014 Dec 20;11:60. doi: 10.1186/s12970-014-0060-9 (PMC4293808; doi:10.1186/s12970-014-0060-9)
Supplement: Additional file 3: Table S3. — Data comparison between Lab 1 and Lab 2 for the 2 serving treatment. All data are presented as mean ± standard deviation. * denotes significantly different from CRL, a denotes significantly different from pre value, and b denotes significantly different from Lab 1. [file 12970_2014_60_MOESM3_ESM.xlsx]

## Sheet: 2scp
Variable	Treatment	PRE	POST	Delta	Reference Interval
WBC (x10E3/uL)	CRL	5.52 ± 1.00	5.44 ± 1.06	-0.08 ± 0.74	3.4 - 10.8
	Lab 1	6.08 ± 1.23	5.86 ± 1.27	-0.23 ± 0.81
	Lab 2	5.98 ± 1.54	5.55 ± 1.26	-0.43 ± 1.05
RBC (x10E6/uL)	CRL	5.00 ± 0.37	4.99 ± 0.43	-0.01 ± 0.14	4.14 - 5.80
	Lab 1	5.05 ± 0.32	5.05 ± 0.39	-0.01 ± 0.21
	Lab 2	4.63 ± 0.10	4.71 ± 0.29	0.08 ± 0.31
Hemoglobin (g/dL)	CRL	15.33 ± 1.39	15.28 ± 1.47	-0.05 ± 0.43	12.6 - 17.7
	Lab 1	15.30 ± 0.71	15.30 ± 0.91	0.00 ± 0.52
	Lab 2	13.34 ± 1.22	13.55 ± 1.19	0.21 ± 1.11
Hematocrit (%)	CRL	45.29 ± 3.61	44.92 ± 3.67	-0.37 ± 0.95	37.5 - 51.0
	Lab 1	45.43 ± 1.83	45.29 ± 2.29	-0.13 ± 2.00
	Lab 2	40.16 ± 2.70	40.00 ± 3.24	-0.16 ± 2.69
MCV (fL)	CRL	90.60 ± 3.23	90.25 ± 3.95	-0.35 ± 2.21	79 - 97
	Lab 1	90.17 ± 4.49	90.08 ± 4.01	-0.08 ± 1.16
	Lab 2	86.88 ± 4.16	85.00 ± 4.00	-1.88 ± 1.73
MCH (pg)	CRL	30.23 ± 2.33	30.64 ± 1.66	0.41 ± 2.02	26.6 - 33.0
	Lab 1	30.28 ± 1.18	30.38 ± 1.22	-0.01 ± 0.57
	Lab 2	28.80 ± 2.05	28.76 ± 1.64	-0.04 ± 0.60
MCHC (g/dL)	CRL	33.82 ± 1.00	33.98 ± 0.95	0.16 ± 0.72	31.5 - 35.7
	Lab 1	33.68 ± 0.82	33.78 ± 0.53	0.09 ± 0.68
	Lab 2	33.16 ± 1.06	33.86 ± 0.74	0.70 ± 1.04
RDW (%)	CRL	13.56 ± 0.97	13.61 ± 1.00	0.05 ± 0.56	12.3 - 15.4
	Lab 1	13.27 ± 0.44	13.34 ± 0.45	0.07 ± 0.26
	Lab 2	13.54 ± 0.50	13.68 ± 0.67	0.14 ± 0.34
Platelets (x10E3/uL)	CRL	268.00 ± 49.93	258.90 ± 42.92	-9.10 ± 27.15	155 - 379
	Lab 1	263.42 ± 50.68	239.75 ± 53.15	-23.67 ± 28.43
	Lab 2	229.38 ± 32.77	235.75 ± 19.54	6.38 ± 28.79
Neutrophils (%)	CRL	54.45 ± 8.67	52.50 ± 9.01	-1.95 ± 5.91	40 - 74
	Lab 1	45.33 ± 7.89	48.25 ± 8.02	2.92 ± 3.00
	Lab 2	51.50 ± 2.45	52.50 ± 4.99	1.00 ± 4.47
Lymphs (%)	CRL	33.20 ± 7.22	35.10 ± 7.57	1.90 ± 5.01	14 - 46
	Lab 1	41.67 ± 7.45	38.75 ± 7.42	-2.92 ± 3.12
	Lab 2	36.88 ± 2.17	35.25 ± 2.12	-1.63 ± 2.92
Monocytes (%)	CRL	9.15 ± 1.90	9.00 ± 1.72	-0.15 ± 1.73	4 - 12
	Lab 1	9.50 ± 1.51	9.50 ± 1.62	0.00 ± 1.13
	Lab 2	9.13 ± 2.10	10.38 ± 2.72	1.25 ± 1.98
Eos (%)	CRL	2.75 ± 1.71	2.95 ± 1.82	0.20 ± 0.95	0 - 5
	Lab 1	2.75 ± 1.36	2.75 ± 1.22	0.00 ± 0.85
	Lab 2	1.88 ± 0.64	1.63 ± 1.06	-0.25 ± 0.89
Basos (%)	CRL	0.35 ± 0.75	0.45 ± 0.60	0.10 ± 0.64	0 - 3
	Lab 1	0.75 ± 0.45	0.75 ± 0.45	0.00 ± 0.43
	Lab 2	0.63 ± 0.52	0.25 ± 0.46	-0.38 ± 0.52
Neutrophils (Absolute) (x10E3/uL)	CRL	3.03 ± 0.85	2.90 ± 0.82	-0.14 ± 0.62	1.4 - 7.0
	Lab 1	2.81 ± 0.94	2.88 ± 1.12	0.08 ± 0.57
	Lab 2	3.10 ± 0.91	2.96 ± 0.85	-0.14 ± 0.69
Lymphs (Absolute) (x10E3/uL)	CRL	1.82 ± 0.44	1.90 ± 0.48	0.08 ± 0.23	0.7 - 3.1
	Lab 1	2.48 ± 0.55	2.23 ± 0.41	-0.26 ± 0.30
	Lab 2	2.21 ± 0.56	1.95 ± 0.42	-0.26 ± 0.27
Monocytes (Absolute) (x10E3/uL)	CRL	0.52 ± 0.11	0.49 ± 0.11	-0.04 ± 0.08	0.1 - 0.9
	Lab 1	0.56 ± 0.13	0.56 ± 0.13	0.00 ± 0.11
	Lab 2	0.54 ± 0.15	0.55 ± 0.09	0.01 ± 0.16
Eos (Absolute) (x10E3/uL)	CRL	0.15 ± 0.09	0.17 ± 0.09	0.02 ± 0.07	0.0 - 0.4
	Lab 1	0.18 ± 0.08	0.18 ± 0.06	0.00 ± 0.06
	Lab 2	0.10 ± 0.00	0.09 ± 0.04	-0.01 ± 0.04
Baso (Absolute) (x10E3/uL)	CRL	0.02 ± 0.05	0.01 ± 0.03	-0.01 ± 0.05	0.0 - 0.2
	Lab 1	0.03 ± 0.02	0.02 ± 0.04	-0.01 ± 0.05
	Lab 2	0.01 ± 0.04	0.00 ± 0.00	-0.01 ± 0.04
Serum Glucose (mg/dL)	CRL	81.50 ± 6.13	80.30 ± 10.54	-1.20 ± 10.24	65 - 99
	Lab 1	84.17 ± 4.39	85.75 ± 6.05	1.58 ± 5.26
	Lab 2	83.88 ± 10.09	86.25 ± 5.23	2.38 ± 5.73
BUN (mg/dL)	CRL	17.40 ± 5.03	16.85 ± 5.01	-0.55 ± 2.06	6 - 20
	Lab 1	17.17 ± 3.95	16.25 ± 4.83	-0.92 ± 3.63
	Lab 2	16.88 ± 0.64	20.13 ± 4.55	3.25 ± 4.17
Serum Creatinine (mg/dL)	CRL	0.98 ± 0.15	0.99 ± 0.16	0.01 ± 0.09	0.76 - 1.27
	Lab 1	1.09 ± 0.24	1.11 ± 0.25	0.03 ± 0.13
	Lab 2	0.95 ± 0.09	0.91 ± 0.12	-0.03 ± 0.04
eGFR If NonAfricn Am (mL/min/1.73)	CRL	93.11 ± 14.79	93.00 ± 16.62	-0.11 ± 10.37	>59
	Lab 1	88.10 ± 17.55	86.60 ± 20.54	-1.50 ± 12.50
	Lab 2	109.86 ± 19.19	112.57 ± 20.41	2.71 ± 3.55
eGFR If Africn Am (mL/min/1.73)	CRL	107.50 ± 17.34	107.39 ± 19.22	-0.11 ± 11.95	>59
	Lab 1	101.70 ± 20.20	100.10 ± 23.32	-1.60 ± 14.51
	Lab 2	126.71 ± 22.62	129.71 ± 23.43	3.00 ± 4.00
BUN/Creatinine Ratio	CRL	17.95 ± 5.11	17.25 ± 5.18	-0.70 ± 2.41	8 - 19
	Lab 1	16.17 ± 3.69	14.67 ± 3.03	-1.50 ± 3.42
	Lab 2	17.88 ± 1.89	22.50 ± 6.87*b	4.63 ± 5.66
Serum Sodium (mmol/L)	CRL	137.40 ± 2.80	136.65 ± 2.11	-0.75 ± 3.01	134 - 144
	Lab 1	137.25 ± 1.60	136.67 ± 1.97	-0.58 ± 2.84
	Lab 2	140.13 ± 1.96	138.13 ± 1.89	-2.00 ± 1.31
Serum Potassium (mmol/L)	CRL	4.10 ± 0.28	4.09 ± 0.24	-0.02 ± 0.33	3.5 - 5.2
	Lab 1	4.02 ± 0.28	3.99 ± 0.14	-0.03 ± 0.32
	Lab 2	3.89 ± 0.30	4.14 ± 0.16	0.25 ± 0.43
Serum Chloride (mmol/L)	CRL	102.70 ± 2.45	102.20 ± 1.77	-0.50 ± 2.50	97 - 108
	Lab 1	101.75 ± 1.48	101.67 ± 1.87	-0.08 ± 2.35
	Lab 2	102.00 ± 1.20	101.75 ± 1.49	-0.25 ± 1.91
Carbon Dioxide (mmol/L)	CRL	22.15 ± 1.90	20.85 ± 1.57	-1.30 ± 1.72	19 - 28
	Lab 1	19.83 ± 1.34	20.58 ± 1.16	0.75 ± 1.54
	Lab 2	24.50 ± 1.85	22.75 ± 1.16	-1.75 ± 1.16
Serum Calcium (mg/dL)	CRL	9.19 ± 0.27	9.23 ± 0.35	0.03 ± 0.30	8.7 - 10.2
	Lab 1	9.41 ± 0.31	9.33 ± 0.36	-0.08 ± 0.23
	Lab 2	9.65 ± 0.32	9.45 ± 0.26	-0.20 ± 0.45
Serum Protein (g/dL)	CRL	6.90 ± 0.40	6.85 ± 0.39	-0.05 ± 0.27	6.0 - 8.5
	Lab 1	7.08 ± 0.33	6.90 ± 0.43	-0.18 ± 0.32
	Lab 2	6.88 ± 0.21	6.81 ± 0.15	-0.06 ± 0.32
Serum Albumin (g/dL)	CRL	4.41 ± 0.22	4.40 ± 0.33	-0.01 ± 0.26	3.5 - 5.5
	Lab 1	4.38 ± 0.26	4.38 ± 0.27	-0.01 ± 0.22
	Lab 2	4.58 ± 0.18	4.48 ± 0.29	-0.10 ± 0.26
Globulin (g/dL)	CRL	2.49 ± 0.40	2.45 ± 0.37	-0.04 ± 0.25	1.5 - 4.5
	Lab 1	2.69 ± 0.26	2.53 ± 0.27	-0.17 ± 0.22
	Lab 2	2.30 ± 0.12	2.34 ± 0.23	0.04 ± 0.21
Albumin:Globulin Ratio	CRL	1.82 ± 0.34	1.85 ± 0.34	0.04 ± 0.28	1.1 - 2.5
	Lab 1	1.65 ± 0.19	1.75 ± 0.17	0.10 ± 0.15
	Lab 2	2.00 ± 0.13	1.94 ± 0.31	-0.06 ± 0.24
Bilirubin (mg/dl)	CRL	0.72 ± 0.79	0.56 ± 0.20	-0.16 ± 0.81	0.0 - 1.2
	Lab 1	0.52 ± 0.15	0.53 ± 0.17	0.01 ± 0.14
	Lab 2	0.74 ± 0.32	0.55 ± 0.16	-0.19 ± 0.29
Alkaline Phosphatase (IU/L)	CRL	62.30 ± 21.13	63.45 ± 22.10	1.15 ± 4.70	39 - 117
	Lab 1	66.17 ± 14.36	62.83 ± 14.46	-3.33 ± 5.35
	Lab 2	87.50 ± 21.07	68.38 ± 30.21	-19.13 ± 36.34
AST (IU/L)	CRL	26.70 ± 9.55	26.45 ± 8.36	-0.25 ± 4.90	0 - 40
	Lab 1	24.17 ± 6.09	23.50 ± 7.27	-0.67 ± 3.42
	Lab 2	26.88 ± 4.58	22.88 ± 4.36	-4.00 ± 2.20
ALT (IU/L)	CRL	24.35 ± 9.38	23.15 ± 7.55	-1.20 ± 6.00	0 - 44
	Lab 1	19.08 ± 5.09	18.08 ± 4.85*	-1.00 ± 4.27
	Lab 2	20.38 ± 3.42	15.63 ± 2.13*	-4.75 ± 3.58
